# Supplementary material for: Iridium(III) Complexes Bearing Pyrene- and Anthracene-Functionalized Ligands—Photophysics and Application Potential in Photocatalysis, Triplet-Triplet Annihilation Upconversion, Photodynamic Therapy, and Photoactivated Chemotherapy
Source: Molecules. 2026 Jun 2;31(11):1921. doi: 10.3390/molecules31111921 (PMC13258693; doi:10.3390/molecules31111921)
Supplement: Supplementary file 1 [file molecules-31-01921-s001.zip]

Archive with 1 entries (1 files):
- molecules-4347817-supplementary.pdf
